# Supplementary material for: Temporary Employment Is Associated with Poor Dietary Quality in Middle-Aged Workers in Korea: A Nationwide Study Based on the Korean Healthy Eating Index, 2013–2021
Source: Nutrients. 2024 May 14;16(10):1482. doi: 10.3390/nu16101482 (PMC11124147; doi:10.3390/nu16101482)
Supplement: Supplementary file 1 [file nutrients-16-01482-s001.zip]

Archive with 1 entries (1 files):
- nutrients-2927302-supplementary.pdf
